# Supplementary material for: Effect of Multiply Twinned Ag(0) Nanoparticles on Photocatalytic Properties of TiO2 Nanosheets and TiO2 Nanostructured Thin Films
Source: Nanomaterials (Basel). 2022 Feb 23;12(5):750. doi: 10.3390/nano12050750 (PMC8911912; doi:10.3390/nano12050750)
Supplement: Supplementary file 1 [file nanomaterials-12-00750-s001.zip]

Archive with 1 entries (1 files):
- nanomaterials-1567189-supplementary.pdf
